# Supplementary material for: SARS-CoV-2 Nsp1 Is a Major Suppressor of HLA Class I and Class II Expression
Source: Viruses. 2025 Aug 5;17(8):1083. doi: 10.3390/v17081083 (PMC12390542; doi:10.3390/v17081083)
Supplement: Supplementary file 1 [file viruses-17-01083-s001.zip]

Archive with 1 entries (1 files):
- viruses-3754867-supplementary.pdf
